# Supplementary material for: Community-based MDR-TB care project improves treatment initiation in patients diagnosed with MDR-TB in Myanmar
Source: PLoS One. 2018 Mar 29;13(3):e0194087. doi: 10.1371/journal.pone.0194087 (PMC5875775; doi:10.1371/journal.pone.0194087)
Supplement: S1 Annex — (ZIP) [file pone.0194087.s002.zip]

Archive with 3 entries (2 files):
- dataset/
- dataset/mdrtb_study_pyae_v14_stata.do
- dataset/mdrtb_study_pyae_v14_stata.dta
