# Supplementary material for: Community-based MDR-TB care project improves treatment initiation in patients diagnosed with MDR-TB in Myanmar
Source: PLoS One. 2018 Mar 29;13(3):e0194087. doi: 10.1371/journal.pone.0194087 (PMC5875775; doi:10.1371/journal.pone.0194087)
Supplement: S1 Annex — (ZIP) [file pone.0194087.s002.zip › dataset/mdrtb_study_pyae_v14_stata.do]

		cd "F:\OneDrive - The Union\HemantS - Official\Projects by me\Pyae OR\dataset_26 may 2017"
		use "mdrtb_study_pyae_v14_stata", clear
		save "mdrtb_study_pyae_v14_stata_1", replace

cap log close
log using "mdrtb_study_pyae_v14_stata.smcl", replace

**************************************************************8
****************************************************************
****TREATMENT INITIATION
*cumulative proportion initiation on treatment, stratified by exp1
stset fu, id(labid) failure(trtinit==1) scale(1)
stptime, per(1000)
stptime, per(1000) at(0 14 50 100)
stptime, per(1000) by(exp1)
stptime, per(1000) by(trtinit)

stcox exp1

sts graph, failure ytitle(Cumulative Proportion) xtitle(Time in days since diagnosis) xlabel(#21) ///
	scheme(s2mono) name(overall, replace)
graph save surv_trtinit , asis replace
sts graph, failure by(exp1) ytitle(Cumulative Proportion) xtitle(Time in days since diagnosis) xlabel(#21) ///
	legend( ///
		on notextfirst rows(1) position(4) ring(0) ///
		order(1 "Not under CbMDR-TBC" 2 "Under CbMDR-TBC") ///
		size(small) region(style(none)) ///
		) ///
	scheme(s2mono) name(exp1, replace)
	
graph combine overall exp1, rows(2) scheme(s2mono) name(combined, replace)
graph display combined
graph export surv_trtinit_by_exp1.emf, replace

sts test exp1
stptime

*********************************
****factors associated with treatment initiation
*HR
stcox i.exp1
*p<0.2, ref exp1=0(no exposure)
stcox ib4.agegp
*p<0.2, ref agegp=4 (>/=55)
stcox ib2.sex
*p>0.2, ref sex=2 (female)
stcox ib2.hivstusr 
*p<0.2, ref hivstusr=2(hiv pos)
stcox ib3.region
*p<0.2, ref region=3 (Sagaing)
stcox ib2.txhor
*p<0.2, ref txhor=2(no past history)
stcox ib2.dist100
*p>0.2, ref dist100=2 (>100km)

*aHR
*inlcude variables p<0.2 and agegp, sex
collin agegp sex exp1 hivstusr region txhor
*no multicollinearity
stcox ib4.agegp ib2.sex i.exp1 ib2.hivstusr ib3.region ib2.txhor
*ph assum assess
*method 1 using schoenfeld residuals
estat phtest, rank detail
*Method 2 stphplot
stphplot, by (exp1)
stcoxkm, by(exp1)


*This model does not meets the PH assumption as p<0.05 and at around 120 days there is an 
stcox ib4.agegp ib2.sex i.exp1 ib2.hivstusr ib3.region ib2.txhor
estat phtest, rank detail
*in above, exp1 does not meet the ph assumption
stcoxkm, by(exp1) 	
graph export phtest_trtinit_cox_model.emf  , replace
*at time 120, the effects seem to change

stcox ib4.agegp ib2.sex i.exp1 ib2.hivstusr ib3.region ib2.txhor, tvc(exp1) texp(_t>120)
stcoxkm, by(exp1)
graph export phtest_trtinit_cox_model.emf , replace

***Sensitivity analysis for unknown exp1 for 20 patients
***Worst case scenario - all unknown exp1 are inon-int
if exp1==. then exp1==0
stcox ib4.agegp ib2.sex i.exp1 ib2.hivstusr ib3.region ib2.txhor, tvc(exp1) texp(_t>120)
*same factors remain significant in worst case scenario (all missing are non-int)


***Best case scenario - all unknown exp1 are int - - same factors remain significant
use "mdrtb_study_pyae_v14_stata", clear
save "mdrtb_study_pyae_v14_stata_1", replace
stset fu, id(labid) failure(trtinit==1) scale(1)
replace exp1 = 1 if exp1 == .

stcox ib4.agegp ib2.sex i.exp1 ib2.hivstusr ib3.region ib2.txhor, tvc(exp1) texp(_t>120)
*in best case scenario tvc(exp1*t>120) is not significant (previously was).
*exp1 significance remains at t=0

***Worst case scenario - all unknown exp1 are non-int - same factors remain significant
use "mdrtb_study_pyae_v14_stata", clear
save "mdrtb_study_pyae_v14_stata_1", replace
stset fu, id(labid) failure(trtinit==1) scale(1)
replace exp1 = 0 if exp1 == .
stcox ib4.agegp ib2.sex i.exp1 ib2.hivstusr ib3.region ib2.txhor, tvc(exp1) texp(_t>120)
*in worst case scenario is same as CCA.

*in worst and best case exp1 at t=0 (till 120) was significant predictor of treatment initiation. Beyond that we cannot comment
use "mdrtb_study_pyae_v14_stata", clear
save "mdrtb_study_pyae_v14_stata_1", replace


**************************************************************8
****************************************************************
****UNFAVOURABLE OUTCOME
keep if trtinit==1
stset durtrtr, id(labid) failure(outcome=1)
stptime, per(1000)
stptime, per(1000) at(0 60 120)
stptime, per(1000) by(exp2)
stptime, per(1000) by(durintcat)

sts graph, ytitle(Survival) xtitle(Time in days since treatment initiation) xlabel(#21) ///
	scheme(s2mono) name(overall, replace)
graph export surv_unfav_outcomes.emf , replace


sts graph, by(exp2) ytitle(Survival) xtitle(Time in days since treatment initiation) xlabel(#21) ///
	legend( ///
	on notextfirst rows(2) position(4) ring(0) ///
	order(1 "Not under CbMDR-TBC" 2 "Under CbMDR-TBC after treatment initiation" 3 "Under CbMDR-TBC before treatment initiation") ///
		size(small) region(style(none)) ///
		) ///
	scheme(s2mono) name(exp2, replace)
graph export surv_unfav_outcomes_by_exp2.emf , replace

sts graph, by(durintcat) ytitle(Survival) xtitle(Time in days since treatment initiation) xlabel(#21) ///
	legend( ///
	on notextfirst rows(2) position(4) ring(0) ///
	order(1 "Under CbMDR-TBC <2 months" 2 "Under CbMDR-TBC 2-4 months" 3 "Under CbMDR-TBC >/=4 months") ///
		size(small) region(style(none)) ///
		) ///
	scheme(s2mono) name(durintcat, replace)
graph export surv_unfav_outcomes_by_durintcat.emf , replace

graph combine overall exp2 durintcat, rows(3) scheme(s2mono) name(combined, replace)
graph display combined
graph export surv_unfav_outcomes_by_exp2_durintcat.emf, replace

sts test exp2
sts test durintcat
*********************************
****factors associated with UFT
*HR
stcox i.durcat
*p>0.2, ref durcat=0 (no delay) 
stcox i.durintcat 
*p>0.2
stcox ib2.agegp
*p<0.2, ref agegp=2(15-34y)
stcox ib1.sex
*p>0.2, ref sex=1 (male)
stcox i.hivstusr
*p<0.2, ref hivstus=0 (neg)
stcox ib1.region
*p>0.2 (ref region=1 (mandalay))
stcox ib2.txhor
*p>0.2, ref txhor=2 (no past treatment)
stcox ib1.dmstus
*p>0.2 ref dmstus=1 (no)
stcox ib2.hbsag
*p<0.2 ref hbsag=2(no)
stcox ib2.hcvab
*p<0.2 ref hcvab=2(no)
stcox ib1.wtcat 
*p<0.2, ref wtcat=1 (>/=45)
stcox ib1.ane
*p<0.2 , ref ane=1 (no anemia)
stcox i.dist100
*p>0.2 , ref =0 (0 km)
stcox i.exp2
*p>0.2, ref = 0 (no intervention)

collin durcat agegp sex exp2 hivstusr hbsag hcvab wtcat ane
*no multicollinearity
collin durcat agegp sex durintcat hivstusr hbsag hcvab wtcat ane
* no multicollinearity

*outcome exp2 - model 1 - fits the ph assumption
stcox i.durcat ib2.agegp ib1.sex i.exp2 i.hivstusr ib2.hbsag ib2.hcvab ib1.wtcat ib1.ane
estat phtest, rank detail
stcoxkm, by(exp2) 

graph export phtest_unfav_cox_model_exp2.emf , replace

estat ic
*outcome durintcat - model 2 - this fits the ph assumption (p>0.05)
stcox i.durcat ib2.agegp ib1.sex i.durintcat i.hivstusr ib2.hbsag ib2.hcvab ib1.wtcat ib1.ane
estat phtest, rank detail
**durintcat does not meet ph assumption


**the stcoxph curve shows that around 100 days there is a cut of for tim varying associations
stcox i.durcat ib2.agegp ib1.sex i.durintcat i.hivstusr ib2.hbsag ib2.hcvab ib1.wtcat ib1.ane, tvc(durintcat) texp(_t>100)
stcoxkm, by(durintcat) 
graph export phtest_unfav_cox_model_durintcat.emf , replace
estat ic
*we find that at d=100 durintcat is associated with 10 times increase in unfav

*we present model 2 with tvc has lowest AIC/BIC than model 1.


****************************************************************
****DEATh
stset durtrtr, id(labid) failure(dth=1)
stptime, per(1000)
stptime, per(1000) at(0 60 120)
stptime, per(1000) by(exp2)
stptime, per(1000) by(durintcat)

sts graph, ytitle(Survival) xtitle(Time in days since treatment initiation) xlabel(#21) ///
	scheme(s2mono) name(overall, replace)
graph export surv_death.emf , replace


sts graph, by(exp2) ytitle(Survival) xtitle(Time in days since treatment initiation) xlabel(#21) ///
	legend( ///
	on notextfirst rows(2) position(4) ring(0) ///
	order(1 "Not under CbMDR-TBC" 2 "Under CbMDR-TBC after treatment initiation" 3 "Under CbMDR-TBC before treatment initiation") ///
		size(small) region(style(none)) ///
		) ///
	scheme(s2mono) name(exp2, replace)
graph export surv_death_by_exp2.emf , replace


sts graph, by(durintcat) ytitle(Survival) xtitle(Time in days since treatment initiation) xlabel(#21) ///
	legend( ///
	on notextfirst rows(2) position(4) ring(0) ///
	order(1 "Under CbMDR-TBC <2 months" 2 "Under CbMDR-TBC 2-4 months" 3 "Under CbMDR-TBC >/=4 months") ///
		size(small) region(style(none)) ///
		) ///
	scheme(s2mono) name(durintcat, replace)
graph export surv_death_by_durintcat.emf , replace

graph combine overall exp2 durintcat, rows(3) scheme(s2mono) name(combined, replace)
graph display combined
graph export surv_death_by_exp2_durintcat.emf, replace

sts test exp2
sts test durintcat

*********************************
****factors associated with death
*HR
stcox i.durintcat
stcox i.durcat
*p>0.2, ref durcat=0 (no delay)
stcox ib2.agegp
*p<0.2, ref agegp=2(15-34y)
stcox ib1.sex
*p>0.2, ref sex=1 (male)
stcox i.hivstusr
*p<0.2, ref hivstus=0 (neg)
stcox ib1.region
*p<0.2 (ref region=1 (mandalay))
stcox ib2.txhor
*p>0.2, ref txhor=2 (no past treatment)
stcox ib1.dmstus
*p<0.2 ref dmstus=1 (no)
stcox ib2.hbsag
*p<0.2 ref hbsag=2(no)
stcox ib2.hcvab
*p<0.2 ref hcvab=2(no)
stcox ib1.wtcat 
*p<0.2, ref wtcat=1 (>/=45)
stcox ib1.ane
*p<0.2 , ref ane=1 (no anemia)
stcox i.dist100
*p>0.2 , ref =0 (0 km)
stcox i.exp2
*p<0.2, ref = 0 (no intervention)

collin durcat agegp sex exp2 hivstusr region dmstus hbsag hcvab wtcat ane
collin durcat agegp sex durintcat hivstusr region dmstus hbsag hcvab wtcat ane
*no multicollinearity

*model 1 - outcome is exp2 - does not meet the pH assumption (p<0.05)
*dmstat, hbv,hcv excluded as there was missing, durcat excluded as p>0.2
stcox ib2.agegp ib1.sex i.exp2 i.hivstusr ib1.region ib1.wtcat ib1.ane
estat phtest, rank detail
stcoxkm, by(exp2) 
graph export phtest_death_cox_model_exp2.emf , replace
estat ic
* i will go by the stcoxkm as not by the phtest

*Model 2 - outcome is durintcat
stcox i.durcat ib2.agegp ib1.sex i.durintcat i.hivstusr ib1.region ib1.dmstus ib2.hbsag ib2.hcvab ib1.wtcat ib1.ane
estat phtest, rank detail
*durintcat doesnt meet ph assumption
stcoxkm, by(durintcat) 
*stcoxkm show that at 100 time, there is cross over
stcox i.durcat ib2.agegp ib1.sex i.durintcat i.hivstusr ib1.region ib1.dmstus ib2.hbsag ib2.hcvab ib1.wtcat ib1.ane, tvc(durintcat) texp(_t>100)
*the association (protective) at t=0 becomes risk factor at t=100
estat ic
graph export phtest_death_cox_model_durintcat.emf , replace
*we present model 2


cap log close
view "mdrtb_study_pyae_v14_stata.smcl"
